# Supplementary material for: Protein coding variation in the J:ARC and J:DO outbred laboratory mouse stocks provides a molecular basis for distinct research applications
Source: G3 (Bethesda). 2023 Jan 17;13(4):jkad015. doi: 10.1093/g3journal/jkad015 (PMC10085793; doi:10.1093/g3journal/jkad015)
Supplement: jkad015_Supplementary_Data [file jkad015_supplementary_data.zip]

Archive with 9 entries (9 files):
- Supplementary_Figure_S1_G3-2023-404045.pdf
- Supplementary_Figure_S2_G3-2023-404045.pdf
- Supplementary_Figure_S3_G3-2023-404045.pdf
- Supplementary_Figure_S4_G3-2023-404045.pdf
- Supplementary_Figure_S5_G3-2023-404045.pdf
- Supplementary_File_S1_G3-2023-404045.xlsx
- Supplementary_File_S2_G3-2023-404045.xlsx
- Supplementary_File_S3_G3-2023-404045.xlsx
- Supplementary_Material_Legends_G3-2023-404045.docx
