# Supplementary material for: Protein coding variation in the J:ARC and J:DO outbred laboratory mouse stocks provides a molecular basis for distinct research applications
Source: G3 (Bethesda). 2023 Jan 17;13(4):jkad015. doi: 10.1093/g3journal/jkad015 (PMC10085793; doi:10.1093/g3journal/jkad015)
Supplement: jkad015_Supplementary_Data [file jkad015_supplementary_data.zip › Supplementary_File_S2_G3-2023-404045.xlsx]

## Sheet: Sheet1
	Total Variants	Intersect DO WGS (subset to exomic variants) with J:DO	Percent Total
DO WGS Low Pass Datasets (228 samples)	40334481	.	.
DO WGS Low Pass Datasets subset to exome	443812	.	.
DO WGS Low Pass Datasets subset to exome duplication cleaned	443653	.	.
J:DO joint callset	478011	.	.
sample_1_jdo.vcf.gz (joint callset subset 1 sample)	177319	162037	0.365234
sample_5_jdo.vcf.gz (joint callset subset 5 sample)	373648	336134	0.757651
sample_10_jdo.vcf.gz (joint callset subset 10 sample)	443952	395294	0.890998
sample_15_jdo.vcf.gz (joint callset subset 15 sample)	467054	414134	0.933464
sample_20_jdo.vcf.gz (joint callset all 20 samples)	478011	422338	0.951956
	Total Variants	Intersect CC WGS (subset to exomic variants) with J:DO	Percent Total
Collaborative Cross WGS Dataset (69 samples)	53685594	.	.
Collaborative Cross WGS Dataset (69 samples) subset to exome	498622	.	.
J:DO joint callset	478011	.	.
sample_1_jdo.vcf.gz (joint callset subset 1 sample)	177319	171261	0.343469
sample_5_jdo.vcf.gz (joint callset subset 5 sample)	373648	362063	0.726127
sample_10_jdo.vcf.gz (joint callset subset 10 sample)	443952	429897	0.86217
sample_15_jdo.vcf.gz (joint callset subset 15 sample)	467054	451696	0.905889
sample_20_jdo.vcf.gz (joint callset all 20 samples)	478011	461736	0.926024
	Intersect Total	Percent DO WGS (subset to exome) calls	Percent CC WGS (subset to exome) Calls
Intersect CC WGS (subset to exome) with DO WGS (subset to exome)	439263	0.98975	0.880954
	Total Variants	Intersect with CC and DO WGS combine call set (subset to exome)	Percent Intersect with CC and DO WGS combine call set (subset to exome)
sample_1_jdo.vcf.gz (joint callset subset 1 sample)	177319	161810	0.368367
sample_5_jdo.vcf.gz (joint callset subset 5 sample)	373648	335647	0.764114
sample_10_jdo.vcf.gz (joint callset subset 10 sample)	443952	394698	0.898546
sample_15_jdo.vcf.gz (joint callset subset 15 sample)	467054	413493	0.941334
sample_20_jdo.vcf.gz (joint callset all 20 samples)	478011	421676	0.959962
